# Supplementary material for: Good recovery of immunization stress-related responses presenting as a cluster of stroke-like events following CoronaVac and ChAdOx1 vaccinations
Source: PLoS One. 2022 Aug 25;17(8):e0266118. doi: 10.1371/journal.pone.0266118 (PMC9409494; doi:10.1371/journal.pone.0266118)
Supplement: S1 Data — (XLSX) [file pone.0266118.s001.xlsx]

## Sheet: SPSS definite ISRR available da
ID	Sex	BMI	Age	Vaccine	Dose	SiteInjection	DurationS	DurationN	ClinicalN	Rx	CT	MRI	RecoveryMRS	TimeRecov	Diagnosis	VAR00001
001	1	#NULL!	45	1	1	0	0	12960	11	2	1	0	0	1	1	#NULL!
016	1	26.78	29	1	1	0	100	100	9	2	1	1	1	3	1	#NULL!
017	1	21.23	30	1	1	0	26	90	11	2	0	1	1	6	1	#NULL!
018	1	21.21	34	1	1	1	0	10	11	2	1	1	0	9	1	#NULL!
019	1	26.78	25	1	1	0	0	120	32	2	1	1	1	4	1	#NULL!
020	1	18.08	39	1	1	0	0	21	11	2	1	1	1	2	1	#NULL!
021	1	26.78	41	1	1	0	0	120	32	2	0	1	0	6	1	#NULL!
022	1	21.23	28	1	1	0	7	7	11	2	1	0	0	6	1	#NULL!
023	1	21.85	46	1	1	0	0	1500	11	2	1	1	0	2	1	#NULL!
024	1	19.38	23	1	1	0	44	44	11	2	1	1	1	2	1	#NULL!
025	1	22.32	41	1	1	1	10	10	31	2	0	1	1	5	1	#NULL!
026	1	22.6	41	1	1	0	0	21	32	2	0	1	1	5	1	#NULL!
027	1	20.57	31	1	1	0	8	120	31	2	1	1	0	6	1	#NULL!
028	1	18.37	29	1	1	0	204	204	31	2	1	1	1	2	1	#NULL!
029	2	24.02	35	1	1	0	0	63	12	1	1	1	0	5	1	#NULL!
033	1	27.34	27	1	1	0	0	60	31	1	1	1	0	1	1	#NULL!
039	1	21.36	32	1	2	0	0	40	11	1	1	1	0	10	1	#NULL!
040	1	26.78	31	1	2	0	0	10	11	1	1	0	0	2	1	#NULL!
041	1	25.78	53	1	1	1	0	60	31	2	1	1	0	1	1	#NULL!
042	1	27.82	33	1	1	0	0	60	12	1	1	1	0	3	1	#NULL!
043	1	23.81	28	1	1	0	0	65	31	1	1	1	0	3	1	#NULL!
044	1	18.8	29	1	1	0	0	4320	31	1	1	1	0	3	1	#NULL!
045	2	23.62	38	1	1	0	0	4320	312	1	1	0	0	1	1	#NULL!
046	1	#NULL!	41	1	1	0	0	2880	31	1	1	1	0	3	1	#NULL!
047	1	23.16	37	1	1	0	0	50	32	1	1	1	0	2	1	#NULL!
048	1	23.65	25	1	1	0	0	7	11	1	1	1	0	2	1	#NULL!
049	1	26.78	32	1	1	1	0	5	31	1	0	1	0	4	1	#NULL!
050	1	26.78	30	1	1	0	0	240	11	1	0	1	0	3	1	#NULL!
051	1	26.78	42	1	1	0	0	50	11	1	1	0	1	3	1	#NULL!
052	1	26.78	32	1	1	0	0	10	1	1	1	0	0	1	1	#NULL!
053	2	31.63	23	1	1	0	0	9	11	2	1	1	0	0.02	1	#NULL!
054	1	24.17	26	1	1	0	0	5	11	2	1	1	0	0.03	1	#NULL!
055	1	28.04	33	1	1	0	5	5	6	2	1	1	0	1	1	#NULL!
056	1	22.83	48	1	1	0	0	180	212	1	1	0	0	20	1	#NULL!
057	1	32.99	27	1	1	0	0	1500	31	2	1	1	0	9	1	#NULL!
058	2	28.16	56	1	1	0	0	960	11	2	1	0	0	1	1	#NULL!
059	1	23.75	53	1	2	0	0	1440	31	2	1	0	0	5	1	#NULL!
060	1	31.25	38	1	1	0	0	30	21	0	1	1	0	2	1	#NULL!
061	1	25.39	45	1	1	0	0	33	11	1	1	0	0	1	1	#NULL!
063	1	26.78	52	1	1	0	0	5	21	2	1	1	0	2	1	#NULL!
065	1	21.33	20	1	1	1	30	720	11	1	0	0	0	1	1	#NULL!
066	1	18.75	26	1	1	1	15	1440	11	1	0	0	0	1	1	#NULL!
067	1	31.22	25	1	1	0	0	40	11	2	1	0	0	2	1	#NULL!
068	1	25.61	34	1	1	0	180	540	11	2	1	0	0	2	1	#NULL!
069	1	38.45	41	1	1	0	0	780	11	1	1	0	1	1	1	#NULL!
070	1	#NULL!	48	1	1	1	0	30	11	1	1	0	0	1	1	#NULL!
071	2	25.26	55	1	1	0	1440	300	31	0	0	1	0	6	1	#NULL!
074	1	20.81	23	1	1	0	1200	20	11	1	1	0	0	1	1	#NULL!
075	1	21.26	41	1	1	0	0	15	31	1	0	1	1	3	1	#NULL!
076	1	22.66	32	1	1	0	0	480	12	1	1	1	0	7	1	#NULL!
077	1	26.56	48	1	1	0	0	180	31	1	0	1	0	3	1	#NULL!
078	2	17.77	41	1	1	0	120	120	32	0	0	0	0	3	1	#NULL!
079	1	29.69	57	1	1	0	5	1800	11	0	0	0	0	1	1	#NULL!
081	2	19.64	23	1	1	1	0	1440	11	1	1	1	0	7	1	#NULL!
082	2	#NULL!	35	1	1	0	0	20	1	1	1	0	0	0.1	1	#NULL!
083	1	23.05	25	1	1	0	240	240	212	1	1	1	0	4	1	#NULL!
084	2	20.7	59	1	1	0	540	540	11	1	1	0	0	8	1	#NULL!
085	1	21.3	29	1	1	0	10	10	32	2	1	1	1	3	1	#NULL!
086	1	19.57	36	1	1	0	5	90	31	1	1	1	0	3	1	#NULL!
087	1	#NULL!	31	1	1	0	5	5	21	2	1	1	0	4	1	#NULL!
088	2	25.71	39	1	1	0	2880	2880	212	1	1	1	0	11	1	#NULL!
090	1	24.03	44	1	1	0	10	10	312	2	1	1	0	2	1	#NULL!
091	2	20.94	28	1	1	0	240	780	31	2	1	1	0	4	1	#NULL!
092	1	25.7	41	1	1	0	30	30	11	1	1	1	0	2	1	#NULL!
094	1	26.78	46	1	1	0	0	35	31	2	1	0	0	14	1	#NULL!
095	1	27.12	43	1	1	0	0	10	11	2	1	0	0	2	1	#NULL!
098	1	22.83	44	1	1	0	60	60	31	1	1	1	0	4	1	#NULL!
099	1	20.04	25	1	1	0	0	120	12	1	0	1	0	6	1	#NULL!
100	1	26.25	59	1	1	0	0	2880	11	0	3	3	1	6	1	#NULL!
101	1	20.4	52	1	1	0	0	2880	11	1	1	0	0	1	1	#NULL!
102	1	22.83	23	1	1	0	0	120	31	1	1	0	0	9	1	#NULL!
103	2	16.37	25	1	1	0	4320	4320	1	1	1	0	0	6	1	#NULL!
105	1	25.61	43	1	1	0	0	3600	12	1	0	1	0	7	1	#NULL!
106	1	17.31	24	1	1	0	60	7200	112	1	1	1	0	1	1	#NULL!
108	1	26.22	38	1	1	0	60	60	1	1	1	3	2	1	1	#NULL!
109	1	22.04	29	1	1	0	0	8640	11	1	1	0	1	1	1	#NULL!
111	1	27.73	37	1	1	0	1020	1020	31	1	1	0	0	2	1	#NULL!
112	1	24.56	28	1	1	0	15	15	31	1	1	0	1	4	1	#NULL!
113	2	20.94	29	1	1	0	0	1440	11	0	1	0	1	5	1	#NULL!
114	1	21.78	27	1	1	0	0	900	31	1	1	1	0	3	1	#NULL!
116	1	21.63	24	1	1	0	2880	2880	31	1	1	0	0	1	1	#NULL!
117	1	23.23	31	1	1	0	0	4320	11	1	1	0	0	1	1	#NULL!
118	1	21.64	27	1	1	0	0	7200	12	1	1	0	0	2	1	#NULL!
119	1	22.63	41	1	1	0	0	4320	12	1	0	0	0	6	1	#NULL!
120	1	24.34	41	1	1	1	0	1440	11	2	1	0	1	1	1	#NULL!
123	1	26.57	36	1	1	1	0	1200	11	2	1	0	1	1	1	#NULL!
124	2	17.48	20	1	1	1	60	60	1	2	1	0	0	1	1	#NULL!
125	1	19.23	41	1	1	0	0	2	11	1	1	0	1	1	1	#NULL!
126	2	30.12	35	1	1	1	0	17	12	2	1	0	0	6	1	#NULL!
127	2	20.32	35	1	1	1	0	30	11	2	1	0	0	1	1	#NULL!
128	2	21.38	26	1	1	0	0	180	12	2	1	0	0	1	1	#NULL!
129	1	23.05	34	1	2	0	0	1440	112	2	1	0	1	1	1	#NULL!
130	1	23.51	31	1	1	1	10	10	11	2	1	0	1	1	1	#NULL!
132	1	26.78	34	1	1	1	10	10	9	0	1	1	1	1	1	#NULL!
133	1	25.65	30	1	1	0	40	15	12	1	0	0	0	13	1	#NULL!
134	2	26.84	50	1	2	0	10	10	12	1	1	3	0	6	1	#NULL!
136	1	20.63	52	1	2	1	0	2760	11	1	0	0	0	1	1	#NULL!
139	1	37.97	55	1	1	0	11520	11520	11	2	1	0	1	14	1	#NULL!
142	1	20.2	36	1	1	0	30	4320	1	0	1	0	0	1	1	#NULL!
143	1	32.47	25	1	1	1	0	120	31	2	1	1	0	3	1	#NULL!
144	1	20.96	38	1	1	0	120	28	11	1	1	1	0	1	1	#NULL!
145	1	24.88	30	1	1	1	0	10080	11	1	1	0	0	3	1	#NULL!
146	1	30.24	36	1	2	1	0	4	11	0	0	0	0	7	1	#NULL!
149	2	40.12	39	1	1	0	0	10	11	2	1	0	0	2	1	#NULL!
150	1	21.36	27	1	1	0	0	120	11	1	1	0	0	3	1	#NULL!
151	1	26.78	37	1	1	0	0	60	12	1	1	1	0	1	1	#NULL!
152	1	30.22	29	1	2	0	10	10	9	1	0	0	0	1	1	#NULL!
153	1	25.15	36	1	2	2	0	15	12	1	1	0	1	2	1	#NULL!
154	1	26.78	34	1	1	0	0	1440	11	1	1	0	0	2	1	#NULL!
155	1	26.78	25	1	1	1	0	6	31	1	1	1	0	1	1	#NULL!
156	1	20.94	25	1	1	1	27	27	31	2	1	1	0	3	1	#NULL!
157	1	24.65	32	1	1	0	0	60	11	1	0	0	0	1	1	#NULL!
158	1	25.71	51	1	1	0	30	10	11	1	0	0	0	1	1	#NULL!
160	1	26.78	40	1	2	0	2880	2880	112	1	0	0	1	7	1	#NULL!
161	2	19.96	20	1	1	0	10	10	9	1	0	0	0	1	1	#NULL!
162	1	23.11	39	1	1	0	36	1440	21	1	1	1	1	6	1	#NULL!
163	1	#NULL!	25	1	1	0	720	720	11	1	1	0	0	3	1	#NULL!
164	1	18.22	22	1	2	0	0	10	31	2	1	0	0	1	1	#NULL!
165	1	17.08	31	1	1	0	0	900	11	1	1	0	0	1	1	#NULL!
166	2	26.78	35	1	2	0	0	1680	9	2	1	0	0	3	1	#NULL!
167	1	22.92	27	1	1	0	45	45	11	2	1	0	0	2	1	#NULL!
168	1	25.38	49	1	1	0	20	5760	11	1	1	0	0	1	1	#NULL!
169	1	26.86	31	1	1	0	0	15	32	1	1	1	1	3	1	#NULL!
170	1	26.78	42	1	2	0	0	100	11	1	1	0	0	2	1	#NULL!
171	1	32.46	41	1	1	1	300	300	31	2	1	0	0	2	1	#NULL!
172	1	23.59	35	1	2	0	0	120	31	1	0	1	0	1	1	#NULL!
173	1	22.19	31	1	2	0	0	30	12	1	1	0	0	3	1	#NULL!
174	1	21.7	33	1	2	0	0	15	11	1	1	0	0	3	1	#NULL!
175	1	21.41	32	1	2	0	15	60	11	1	0	0	0	1	1	#NULL!
176	1	28.48	45	1	2	0	0	8640	12	0	1	0	0	1	1	#NULL!
177	1	28.93	30	1	1	0	0	5760	11	1	0	0	0	1	1	#NULL!
178	2	27.89	57	1	2	0	0	30240	22	2	1	0	1	1	1	#NULL!
179	1	23.01	40	1	2	0	13	13	21	2	1	1	1	2	1	#NULL!
180	1	24.09	35	1	2	1	0	360	11	2	1	1	0	1	1	#NULL!
181	1	26.78	30	1	2	1	5	60	312	1	0	1	0	1	1	#NULL!
182	1	26.78	34	1	2	2	20	360	11	1	0	0	0	1	1	#NULL!
183	2	16.14	19	1	1	1	0	5	31	1	1	0	0	1	1	#NULL!
184	1	22.58	33	1	2	0	30	60	31	1	1	0	0	1	1	#NULL!
185	2	22.15	25	1	1	0	300	1440	9	1	0	0	0	1	1	#NULL!
186	1	21.67	32	1	1	1	0	17280	11	2	1	0	0	1	1	#NULL!
187	1	23.42	25	1	2	1	1080	240	31	1	1	1	1	2	1	#NULL!
188	1	15.47	25	1	1	0	0	30	11	1	0	0	0	0.14	1	#NULL!
189	1	44	35	1	2	0	0	7	1	1	0	0	0	0.1	1	#NULL!
190	1	19.29	31	1	1	0	0	240	11	2	1	0	1	1	1	#NULL!
191	1	27.51	31	1	1	0	0	5	11	2	1	0	0	1	1	#NULL!
192	1	20.2	28	1	1	0	0	60	31	0	1	1	1	1	1	#NULL!
193	1	25.61	33	1	1	0	0	1440	12	1	1	0	0	2	1	#NULL!
194	2	22.23	54	1	1	0	0	10	22	1	0	0	1	1	1	#NULL!
195	1	19.15	30	1	1	1	0	30	1	1	0	0	0	5	1	#NULL!
197	1	33.83	29	1	1	0	60	2880	9	1	1	1	1	4	1	#NULL!
198	1	26.78	26	1	1	1	1440	10	31	1	1	1	0	1	1	#NULL!
199	1	23.75	47	1	1	0	15	15	0	1	1	0	0	3	1	#NULL!
200	1	30.12	39	1	2	0	0	33	12	1	1	0	0	1	1	#NULL!
201	1	#NULL!	42	1	2	0	0	16	31	2	1	0	0	1	1	#NULL!
202	1	24.91	44	1	1	1	0	20	11	2	1	1	0	1	1	#NULL!
203	1	24.98	26	1	1	0	0	10	31	1	1	0	1	23	1	#NULL!
204	1	33.96	35	1	1	1	0	5	31	2	1	1	1	4	1	#NULL!
205	1	19.53	39	1	1	1	1440	1440	31	2	1	1	1	5	1	#NULL!
206	1	24.98	26	1	1	0	0	30	11	1	1	0	0	1	1	#NULL!
207	1	18.56	26	1	1	0	0	30	11	1	1	0	0	1	1	#NULL!
209	1	37.59	40	1	2	0	30	30	11	1	1	0	1	1	1	#NULL!
210	1	23.24	48	1	1	0	0	30	31	1	1	0	0	1	1	#NULL!
211	1	16.56	24	1	1	0	0	30	31	1	1	0	1	3	1	#NULL!
212	2	19.53	52	1	1	0	0	20	11	1	1	0	0	1	1	#NULL!
213	1	26.78	37	1	2	0	0	30	11	1	1	0	0	1	1	#NULL!
214	1	17.15	26	1	2	1	0	49	112	1	1	0	1	1	1	#NULL!
215	1	24.77	43	1	2	1	0	10	11	1	1	0	1	1	1	#NULL!
216	1	22.04	25	1	2	1	0	10	11	1	1	0	1	1	1	#NULL!
217	1	18.22	41	1	1	0	0	20	31	1	1	1	0	1	1	#NULL!
218	1	24.09	40	1	1	0	0	20	9	1	0	0	0	1	1	#NULL!
219	1	21.09	42	1	1	0	30	30	12	1	0	0	0	1	1	#NULL!
220	2	30.69	40	1	1	0	4320	4320	112	1	1	0	0	2	1	#NULL!
222	1	26.78	58	1	1	1	28	20	31	2	1	0	0	4	1	#NULL!
224	1	24.37	52	1	1	0	0	1440	11	0	0	0	1	1	1	#NULL!
227	1	24.24	51	1	2	0	10	120	31	1	1	1	0	5	1	#NULL!
228	1	28.28	47	1	1	1	0	10	32	2	1	1	3	2	1	#NULL!
229	1	36.92	45	1	1	0	0	40	11	1	0	1	0	1	1	#NULL!
230	1	21.64	34	1	1	0	10	60	12	1	1	1	1	1	1	#NULL!
232	1	22.03	30	1	2	1	300	1560	31	2	1	1	0	18	1	#NULL!
233	1	30.74	28	1	2	1	0	420	21	2	1	1	0	3	1	#NULL!
235	1	24	29	1	2	1	0	360	31	2	1	3	1	4	1	#NULL!
236	1	23.63	46	1	1	1	0	5760	11	1	1	0	1	6	1	#NULL!
237	2	29.07	23	1	1	2	240	240	22	1	0	0	0	7	1	#NULL!
241	2	33.31	46	1	2	0	720	5	1	1	0	0	0	5	1	#NULL!
242	1	25.81	38	1	1	1	0	1	31	1	1	1	0	1	1	#NULL!
243	1	28.35	34	1	1	0	0	15	32	1	1	0	0	2	1	#NULL!
244	1	23.78	72	1	1	1	2880	2880	31	2	1	1	0	4	1	#NULL!
246	1	24.46	31	1	1	0	0	120	11	1	1	0	0	1	1	#NULL!
247	1	26.22	33	1	2	1	0	840	11	2	1	0	0	1	1	#NULL!
249	1	19.9	34	1	1	1	30	720	312	1	1	0	0	1	1	#NULL!
250	1	22.21	55	1	1	1	60	60	11	1	1	1	0	1	1	#NULL!
251	1	19.39	24	1	2	1	60	8640	9	2	0	1	1	1	1	#NULL!
255	1	19.92	25	1	1	0	27	120	31	2	1	1	1	3	1	#NULL!
256	1	26.67	26	1	1	0	0	30	312	2	1	1	0	6	1	#NULL!
257	1	20.32	38	1	2	1	0	360	21	2	1	0	0	10	1	#NULL!
259	2	30.8	52	1	1	0	30	120	31	2	1	1	0	2	1	#NULL!
260	2	29.76	47	1	1	0	360	1	31	2	1	0	0	4	1	#NULL!
261	1	21.57	40	1	1	0	0	120	31	2	1	0	0	1	1	#NULL!
262	1	25.71	38	1	1	0	0	1	212	1	1	0	0	2	1	#NULL!
263	1	24.17	24	1	2	0	0	360	12	2	1	1	0	1	1	#NULL!
264	1	36.13	32	1	2	0	180	180	11	1	1	1	0	1	1	#NULL!
265	1	26.5	64	1	2	0	36	36	212	1	0	0	0	5	1	#NULL!
267	2	19	28	1	1	0	420	1440	112	1	0	0	0	2	1	#NULL!
273	1	17.58	25	1	2	0	0	240	11	1	0	0	0	1	1	#NULL!
275	1	21.3	47	1	1	0	0	1440	312	1	1	0	0	3	1	#NULL!
276	1	40.27	29	1	1	0	1440	1440	11	1	1	0	0	2	1	#NULL!
277	2	27.55	46	1	1	0	0	5	31	2	1	1	0	1	1	#NULL!
278	1	22.43	25	1	1	0	0	600	31	2	1	1	1	1	1	#NULL!
283	1	30.6	28	1	1	1	6	6	9	1	0	1	2	30	1	#NULL!
284	2	27.2	48	1	1	1	0	30	31	1	1	0	0	0.1	1	#NULL!
291	1	30.4	45	1	2	2	0	1	12	1	0	0	1	0.2	1	#NULL!
248	1	22.48	59	2	1	1	0	30	31	2	1	1	1	1	1	#NULL!
270	1	19.92	43	2	1	0	4	4320	12	0	1	0	0	5	1	#NULL!
272	2	24.91	74	2	1	0	0	1440	31	2	1	0	0	4	1	#NULL!
279	1	23.31	63	2	1	0	0	40	11	0	1	0	1	1	1	#NULL!
286	1	24.3	22	2	1	1	0	30	212	1	0	0	1	0.2	1	#NULL!
287	1	29.4	45	2	1	1	0	120	32	1	0	1	0	0.2	1	#NULL!
288	2	28	37	2	1	1	1	1	22	1	0	0	0	0.1	1	#NULL!
289	1	34.1	50	2	1	1	0	20	112	1	0	0	0	0.1	1	#NULL!
290	1	19.3	23	2	1	1	0	5	31	1	0	0	1	45	1	#NULL!
293	1	22.4	47	2	1	1	0	10	312	1	1	1	2	30	1	#NULL!
